# Supplementary material for: Structural and functional analysis of the minimal orthomyxovirus-like polymerase of Tilapia Lake Virus from the highly diverged Amnoonviridae family
Source: Nat Commun. 2023 Dec 9;14:8145. doi: 10.1038/s41467-023-44044-x (PMC10709604; doi:10.1038/s41467-023-44044-x)
Supplement: Supplementary file 4 — Source Data [file 41467_2023_44044_MOESM4_ESM.xlsx]

## Sheet: Figure 1a
Figure 1a	SDS-PAGE TiLV polymerase

## Sheet: Figure 2d 
Figure 2d	ENDO assays

## Sheet: Figure 4d
Figure 4d	CBD assays

## Sheet: Supplementary Figure 1a
Supplementary Figure 1a			Screen by digestion

## Sheet: Supplementary Figure 1b
Supplementary Figure 1b			SDS-PAGE TiLV polymerase

## Sheet: Supplementary Figure 1c
Supplementary Figure 1c			SDS-PAGE TiLV polymerase

## Sheet:  Figure 7a
Figure 7a	TiLV polymerase activity assays

## Sheet:  Figure 7b
Figure 7b	TiLV polymerase activity assays

## Sheet:  Figure 7c
Figure 7c	TiLV polymerase activity assays

## Sheet: Figure 7d
Figure 7d	TiLV polymerase activity assays
